# Supplementary material for: The role of microRNA‐93 regulating angiopoietin2 in the formation of malignant pleural effusion
Source: Cancer Med. 2017 Apr 11;6(5):1036–48. doi: 10.1002/cam4.1000 (PMC5430101; doi:10.1002/cam4.1000)
Supplement: Supplementary file 1 — Table S1. After normalization of microarray detection results, 107 miRNAs were found to be differentially expressed between good and poor prognosis groups, and 33 of them have fold‐changes ≥2.0. [file CAM4-6-1036-s001.xls]

## Sheet: Sheet1
MicRNA	p-value	FDR	Geom mean of intensities in class 1	Geom mean of intensities in class 2	Fold change	up or down
hsa-miR-146b-5p	0.073032	0.978636	5.0261	2.76125	0.208071	down
hsa-miR-100	0.038057	0.0325614	3.4	1.5	0.267943	down
hsa-miR-99a	0.197018	0.978636	4.0086	2.11415	0.268976	down
hsa-miR-484	0.162696	0.978636	3.4972	1.75728	0.299387	down
hsa-miR-222	0.143667	0.978636	1.28397	0.4	0.306054	down
has-miR-155	0.193248	0.978636	8.01992	6.40813	0.327192	down
hsa-miR-1290	0.21146	0.978636	4.81698	3.26012	0.33989	down
hsa-miR-223	0.428884	0.978636	1.46205	0.225317	0.424332	down
hsa-miR-30a-3p	0.386409	0.978636	8.56175	7.4572	0.465048	down
hsa-miR-16	0.35657	0.978636	3.53055	2.42843	0.465833	down
hsa-miR-886-5p	0.535458	0.978636	4.78493	3.76142	0.491919	down
hsa-miR-146a	0.473357	0.978636	3.25877	2.25063	0.497186	down
hsa-miR-342-3p	0.240455	0.0849483	3.1	2.2	0.535887	down
hsa-let-7e	0.461116	0.0678021	3.5	2.6	0.535887	down
hsa-miR-661	0.162861	0.0571907	6.1	5.2	0.535887	down
hsa-miR-142-3p	0.281933	0.0849483	7.6	6.7	0.535887	down
hsa-miR-10a	0.481976	0.0973548	5.8	4.9	0.535887	down
hsa-miR-193a-5p	0.534405	0.0973548	4.1	3.2	0.535887	down
hsa-miR-152	0.175067	0.0849483	5.9	5.1	0.574349	down
hsa-miR-365	0.0993143	0.0696212	6.1	5.3	0.574349	down
hsa-miR-335	0.218049	0.0849483	6.1	5.3	0.574349	down
hsa-miR-660	0.244993	0.0849483	4.8	4	0.574349	down
hsa-miR-423-5p	0.247825	0.0849483	6.7	5.9	0.574349	down
hsa-miR-221	0.377675	0.0888892	4	3.2	0.574349	down
hsa-miR-886-3p	0.524989	0.0973548	3	2.2	0.574349	down
hsa-miR-132	0.0989957	0.0696212	5.9	5.2	0.615572	down
hsa-miR-374a	0.305385	0.0849483	5.8	5.1	0.615572	down
hsa-miR-642	0.503258	0.0973548	6.8	6.1	0.615572	down
hsa-miR-328	0.296048	0.0849483	5.1	4.4	0.615572	down
hsa-miR-374b	0.320974	0.0849483	4.9	4.3	0.659754	down
hsa-miR-125b	0.277762	0.0849483	3.2	2.6	0.659754	down
hsa-miR-29a	0.406404	0.0902216	3.9	3.3	0.659754	down
hsa-miR-663B	0.634598	0.0973548	5.8	5.2	0.659754	down
hsa-miR-197	0.525172	0.0973548	4.6	4.1	0.707107	down
hsa-miR-103	0.312944	0.0849483	5	4.6	0.757858	down
hsa-miR-1291	0.624447	0.0973548	7	6.6	0.757858	down
hsa-miR-186	0.686536	0.0973548	5	4.6	0.757858	down
hsa-miR-31	0.0708554	0.0696212	3.9	3.5	0.757858	down
hsa-miR-1274A	0.205585	0.0849483	1.4	1	0.757858	down
hsa-miR-210	0.624494	0.0973548	1.9	1.5	0.757858	down
hsa-miR-193b	0.674293	0.0973548	3.3	2.9	0.757858	down
hsa-miR-26b	0.498673	0.0973548	5.6	5.2	0.757858	down
hsa-miR-34a	0.66904	0.0973548	5.4	5.1	0.812252	down
hsa-miR-19a	0.68887	0.0973548	5.8	5.5	0.812252	down
hsa-let-7g	0.758724	0.0973548	6.6	6.3	0.812252	down
hsa-miR-425	0.785525	0.0973548	4.5	4.2	0.812252	down
hsa-miR-139-5p	0.286413	0.0849483	6.5	6.3	0.870551	down
hsa-miR-532-5p	0.485861	0.0973548	5.3	5.1	0.870551	down
hsa-miR-30a-5p	0.801514	0.0973548	2.3	2.1	0.870551	down
hsa-miR-142-5p	0.9049	0.0988366	10.2	10	0.870551	down
hsa-miR-21	0.804911	0.0973548	1.1	1	0.933033	down
hsa-miR-455-3p	0.800856	0.0973548	7.5	7.4	0.933033	down
hsa-let-7c	0.886395	0.0988366	6.6	6.5	0.933033	down
hsa-miR-26a	0.90431	0.0988366	3.2	3.2	1	-
hsa-miR-20a	0.952749	0.0988366	2.2	2.2	1	-
hsa-miR-574-3p	0.962503	0.0989239	2.2	2.2	1	-
hsa-let-7b	0.989191	0.0998501	4	4	1	-
hsa-miR-28-5p	0.833217	0.0973548	5.5	5.6	1.07177	up
hsa-miR-24	0.303639	0.0849483	1	1.1	1.07177	up
hsa-miR-28-3p	0.736767	0.0973548	3	3.1	1.07177	up
hsa-miR-1274B	0.811385	0.0973548	0.9	1	1.07177	up
hsa-miR-150	0.939166	0.0988366	1.3	1.4	1.07177	up
hsa-miR-361-5p	0.820227	0.0973548	7.1	7.2	1.07177	up
hsa-miR-125a-5p	0.739707	0.0973548	5.9	6.1	1.1487	up
hsa-miR-17	0.0343956	0.0323784	1.6	1.8	1.1487	up
hsa-miR-19b	0.566735	0.0973548	1.3	1.5	1.1487	up
hsa-miR-320	0.619115	0.0973548	1.6	1.8	1.1487	up
hsa-miR-30e-3p	0.726992	0.0973548	6.7	6.9	1.1487	up
hsa-miR-320B	0.748131	0.0973548	6.2	6.4	1.1487	up
hsa-miR-130b	0.875254	0.0988366	5	5.2	1.1487	up
hsa-miR-502-3p	0.936437	0.0988366	10.7	10.9	1.1487	up
hsa-miR-27a	0.340452	0.0849483	5.7	6	1.23114	up
hsa-miR-191	0.313613	0.0849483	1.2	1.5	1.23114	up
hsa-miR-590-5p	0.601414	0.0973548	6.6	6.9	1.23114	up
hsa-miR-126	0.802111	0.0973548	4.4	4.8	1.31951	up
hsa-miR-106a	0.0063855	0.0309779	1.3	1.7	1.31951	up
hsa-miR-30d	0.572114	0.0973548	3.9	4.3	1.31951	up
hsa-miR-130a	0.617114	0.0973548	6.1	6.5	1.31951	up
hsa-miR-200a	0.705881	0.0973548	4.8	5.2	1.31951	up
hsa-let-7d	0.389798	0.0888892	5.9	6.4	1.41421	up
hsa-miR-331-5p	0.828628	0.0973548	3	3.5	1.41421	up
hsa-miR-145	0.392394	0.0888892	5.4	6.1	1.6245	up
hsa-miR-20b	0.344022	0.0849483	6.3	7	1.6245	up
hsa-miR-451	0.570647	0.0973548	5	5.7	1.6245	up
hsa-miR-483-5p	0.339921	0.0849483	4.4	5.2	1.7411	up
hsa-miR-149	0.660524	0.0973548	3.2	4	1.7411	up
hsa-miR-93	0.0386685	0.032592	4	5	2	up
hsa-miR-181a	0.345236	0.978636	5.36083	6.40382	2.0605	up
hsa-miR-532-3p	0.402131	0.978636	5.5211	6.57723	2.07935	up
hsa-miR-331-3p	0.376942	0.978636	2.532	3.58922	2.08091	up
hsa-miR-30b	0.429878	0.978636	1.2792	2.43195	2.22337	up
hsa-miR-200b	0.263363	0.978636	3.28445	4.45433	2.24993	up
hsa-miR-625#	0.200029	0.978636	7.30178	8.5851	2.43399	up
hsa-miR-345	0.0266937	0.0319933	4.8	6.1	2.46229	up
hsa-miR-25	0.278469	0.978636	4.76785	6.08575	2.49303	up
hsa-miR-30c	0.345574	0.978636	0.263575	1.58947	2.50688	up
hsa-miR-15b	0.258518	0.978636	5.27307	6.61772	2.53967	up
hsa-miR-99b	0.371697	0.978636	2.0544	3.45093	2.63268	up
hsa-miR-151-3p	0.0257153	0.0319444	3.6	5	2.63902	up
hsa-miR-92a	0.368948	0.978636	1.52518	2.92545	2.63952	up
hsa-miR-200c	0.194579	0.978636	0.5263	1.95948	2.70042	up
hsa-miR-1260	0.418225	0.978636	3.31805	4.92883	3.05418	up
hsa-miR-720	0.435399	0.978636	2.7	1.1	3.0662	up
hsa-miR-224	0.181865	0.978636	3.51255	5.4058	3.71471	up
hsa-miR-106b	0.145784	0.978636	3.2638	5.25507	3.97586	up
hsa-miR-141	0.0778817	0.978636	5.2571	7.59708	5.06297	up
hsa-miR-134	0.0362682	0.032472	5.9	10.3	21.1121	up
